# Supplementary material for: Novel functional microRNAs from virus-free and infected Vitis vinifera plants under water stress
Source: Sci Rep. 2016 Feb 2;6:20167. doi: 10.1038/srep20167 (PMC4735847; doi:10.1038/srep20167)
Supplement: Supplementary Table S1 [file srep20167-s2.xls]

## Sheet: Foglio1
Supplementary Table S1. Functional annotation of novel and putative grapevine miRNAs targeted transcripts.
miRNAs	Target gene	Category	P value	Cleavage site	Functional annotation	Network	GO Term
miRC102	VIT_05s0020g03130	2	0.98931	351	Plastocyanin domain-containing protein	vv10195Photosynthesis vv50113Thylakoid_targeting_pathway	GO:0003674 molecular_function F;GO:0005488 binding F;GO:0016020 membrane C
	VIT_11s0037g00440	2	0.816321	225	Hydroxycinnamoyl-CoA shikimate/quinate hydroxycinnamoyltransferase	vv10940Phenylpropanoid_biosynthesis	GO:0016740 transferase activity F
	VIT_12s0028g02170	2	0.989467	820	ATP synthase protein I	vv10190Oxidative_phosphorylation vv50131Primary_active_transporter_cat_A2_to_A4	#N/A
	VIT_12s0034g01140	2	0.99007	406	Plastocyanin domain-containing protein	vv10195Photosynthesis vv50113Thylakoid_targeting_pathway	GO:0003674 molecular_function F;GO:0005488 binding F
	VIT_15s0046g01090	2	0.998911	882	Hydroxyproline-rich glycoprotein	vv40006Cell_wall	GO:0005488 binding F;GO:0005515 protein binding F;GO:0005975 carbohydrate metabolic process P;GO:0006091 generation of precursor metabolites and energy P;GO:0006950 response to stress P;GO:0009536 plastid C;GO:0009579 thylakoid C;GO:0009607 response to biotic stimulus P;GO:0015979 photosynthesis P;GO:0016020 membrane C;GO:0016787 hydrolase activity F
	VIT_19s0014g00860	2	0.992604	1629	Zinc finger (FYVE type)	vv60080Other_zf	GO:0005488 binding F
	VIT_19s0014g03290	2	0.0146273	597	NAC domain containing protein 19	vv60046NAC	GO:0003677 DNA binding F;GO:0005634 nucleus C;GO:0006350 transcription P
	VIT_01s0026g00230	3	0.671679	1858	U4/U6 small nuclear ribonucleoprotein PRP31	vv23040Spliceosome	GO:0003676 nucleic acid binding F;GO:0005622 intracellular C;GO:0005634 nucleus C
	VIT_02s0025g04720	3	0.770603	1013	Leucoanthocyanidin dioxgenase	vv10941Flavonoid_biosynthesis	GO:0003824 catalytic activity F;GO:0005488 binding F;GO:0008152 metabolic process P;GO:0009058 biosynthetic process P;GO:0009987 cellular process P;GO:0016787 hydrolase activity F;GO:0019538 protein metabolic process P;GO:0019748 secondary metabolic process P
	VIT_04s0023g03040	3	0.444227	89	Lactoylglutathione lyase	vv10620Pyruvate_metabolism	GO:0003824 catalytic activity F
	VIT_06s0004g00060	3	0.902382	660	Unknown protein		GO:0005783 endoplasmic reticulum C
	VIT_06s0004g03550	3	0.792261	439	L-ascorbate peroxidase 1, cytosolic (APX1)	vv10053Ascorbate_and_aldarate_metabolism	GO:0003824 catalytic activity F;GO:0005488 binding F;GO:0006950 response to stress P;GO:0008152 metabolic process P;GO:0009056 catabolic process P;GO:0009987 cellular process P
	VIT_11s0103g00270	3	0.192327	79	NADH dehydrogenase (ubiquinone) 1 alpha subcomplex 1	vv10190Oxidative_phosphorylation vv50134Primary_active_transporter_cat_D1	GO:0005739 mitochondrion C;GO:0016020 membrane C
	VIT_19s0014g02400	3	0.806045	292	Ribosomal protein L11 RPL11B	vv23010Ribosome	GO:0003723 RNA binding F;GO:0005198 structural molecule activity F;GO:0005840 ribosome C;GO:0006412 translation P
	VIT_00s0499g00030	4	0.999132	1053	Stearoyl-CoA 9-desaturase	vv11040Biosynthesis_of_unsaturated_fatty_acids	GO:0003824 catalytic activity F;GO:0005488 binding F;GO:0006629 lipid metabolic process P;GO:0008152 metabolic process P;GO:0009058 biosynthetic process P;GO:0009536 plastid C;GO:0009987 cellular process P
	VIT_01s0146g00270	4	0.992829	463	Delta3,5-delta2,4-dienoyl-CoA isomerase	vv10062Fatty_acid_elongation_in_mitochondria vv10071Fatty_acid_metabolism vv10280Valine_leucine_and_isoleucine_degradation vv10380Tryptophan_metabolism vv10410Beta-alanine_metabolism vv10640Propanoate_metabolism vv10650Butanoate_metabolism	GO:0003824 catalytic activity F;GO:0008152 metabolic process P
	VIT_02s0025g02140	4	0.999966	1462	Heat shock protein 70	vv23040Spliceosome vv24141Protein_processing_in_endoplasmic_reticulum vv50101Channels_and_pores	GO:0000166 nucleotide binding F;GO:0005618 cell wall C;GO:0005783 endoplasmic reticulum C;GO:0005886 plasma membrane C;GO:0006950 response to stress P
	VIT_05s0020g02520	4	1	843	BTB-POZ and math Domain 2 ATBPM2	vv60093TRAF	GO:0005515 protein binding F
	VIT_05s0049g00660	4	0.997542	482	No hit		GO:0005198 structural molecule activity F;GO:0005576 extracellular region C;GO:0005618 cell wall C
	VIT_08s0007g03020	4	0.414576	306	Ribosomal protein S14 (RPS14C) 40S	vv23010Ribosome	GO:0003723 RNA binding F;GO:0005198 structural molecule activity F;GO:0005840 ribosome C;GO:0006412 translation P;GO:0009536 plastid C
	VIT_08s0105g00440	4	0.396901	397	Selenoprotein		GO:0005488 binding F;GO:0019725 cellular homeostasis P
	VIT_09s0002g02470	4	0.989444	1736	Protein phosphatase 2 regulatory subunit B	vv23015mRNA_surveillance_pathway vv34020Calcium_signaling_pathway	GO:0005622 intracellular C;GO:0007165 signal transduction P;GO:0030234 enzyme regulator activity F
	VIT_09s0018g01190	4	0.885985	1038	Anthranilate N-benzoyltransferase	vv10400Phenylalanine_tyrosine_and_tryptophan_biosynthesis	GO:0016740 transferase activity F
	VIT_11s0016g04720	4	0.999997	438	Blight-associated protein p12 precursor		GO:0005576 extracellular region C;GO:0005975 carbohydrate metabolic process P;GO:0009056 catabolic process P;GO:0016787 hydrolase activity F;GO:0030246 carbohydrate binding F
	VIT_13s0064g00890	4	0.999971	3565	Cellulose synthase CESA3	vv30011Jasmonate_signaling vv40006Cell_wall	GO:0005488 binding F;GO:0005515 protein binding F;GO:0005886 plasma membrane C;GO:0005975 carbohydrate metabolic process P;GO:0009058 biosynthetic process P;GO:0009987 cellular process P;GO:0016020 membrane C;GO:0016043 cellular component organization P;GO:0016740 transferase activity F
	VIT_13s0067g01070	4	1	2016	Cys-3-His zinc finger protein	vv60018C3H	GO:0003677 DNA binding F;GO:0005488 binding F;GO:0005515 protein binding F;GO:0006350 transcription P
	VIT_14s0066g00640	4	0.999942	2039	Pescadillo		GO:0005730 nucleolus C;GO:0006139 nucleobase, nucleoside, nucleotide and nucleic acid metabolic process P;GO:0008150 biological_process P
	VIT_14s0066g02390	4	0.999878	1564	Golgi alpha-mannosidase II	vv10510N-Glycan_biosynthesis vv11030Glycan_structures-biosynthesis1	GO:0005488 binding F;GO:0005975 carbohydrate metabolic process P;GO:0009987 cellular process P;GO:0016787 hydrolase activity F;GO:0030246 carbohydrate binding F
	VIT_14s0068g00250	4	1	2147	Exocyst subunit EXO70 E1	vv50111Tethering_factors	GO:0005737 cytoplasm C;GO:0005829 cytosol C;GO:0006810 transport P;GO:0009987 cellular process P
	VIT_15s0048g00210	4	0.999997	1227	Unknown protein		GO:0009536 plastid C;GO:0016020 membrane C
	VIT_18s0157g00020	4	0.999841	4285	GIGANTEA protein	vv34710Circadian_rhythm	GO:0000003 reproduction P;GO:0005515 protein binding F;GO:0005654 nucleoplasm C;GO:0006350 transcription P;GO:0006950 response to stress P;GO:0007165 signal transduction P;GO:0009605 response to external stimulus P;GO:0009628 response to abiotic stimulus P;GO:0009791 post-embryonic development P;GO:0009908 flower development P;GO:0030154 cell differentiation P
miRC103	VIT_18s0122g01080	2	0.411673	3338	Calcium ion binding protein		GO:0005488 binding F;GO:0005515 protein binding F
miRC104	VIT_07s0141g00290	0	0.0520612	254	IAA16	vv30003Auxin_signaling vv60008AUXIAA	GO:0005515 protein binding F;GO:0005634 nucleus C;GO:0006350 transcription P;GO:0007165 signal transduction P;GO:0009719 response to endogenous stimulus P
	VIT_04s0008g04220	2	0.244195	945	Serine/threonine-protein kinase AFC3		GO:0000166 nucleotide binding F;GO:0006464 protein modification process P;GO:0016301 kinase activity F
	VIT_05s0094g01000	2	0.411673	1598	Indole-3-acetate beta-glucosyltransferase	vv11002Auxin_biosynthesis	GO:0008152 metabolic process P;GO:0016740 transferase activity F
	VIT_06s0004g01140	2	0.338066	1772	GRIK1 (geminivirus rep interacting kinase 1)		GO:0000166 nucleotide binding F;GO:0005515 protein binding F;GO:0006464 protein modification process P;GO:0007165 signal transduction P;GO:0016301 kinase activity F
	VIT_19s0014g05220	2	0.709969	533	Unknown protein		GO:0009536 plastid C
	VIT_00s0125g00280	3	0.439971	827	Photosystem I reaction center subunit III (PSAF)	vv10195Photosynthesis vv50105Transport_electron_carriers	GO:0009536 plastid C;GO:0009579 thylakoid C;GO:0015979 photosynthesis P;GO:0016020 membrane C
	VIT_08s0040g00520	3	0.101294	172	Leucine-rich repeat protein kinase		GO:0004872 receptor activity F;GO:0005515 protein binding F;GO:0016301 kinase activity F
	VIT_13s0019g01430	3	0.17363	115	Heat shock protein 70	vv23040Spliceosome vv24141Protein_processing_in_endoplasmic_reticulum vv50101Channels_and_pores	GO:0000166 nucleotide binding F;GO:0005618 cell wall C;GO:0005783 endoplasmic reticulum C;GO:0005886 plasma membrane C;GO:0006950 response to stress P
	VIT_04s0008g03570	4	0.752919	1128	Unknown protein		GO:0005515 protein binding F;GO:0005886 plasma membrane C;GO:0007165 signal transduction P;GO:0007275 multicellular organismal development P;GO:0008150 biological_process P;GO:0009719 response to endogenous stimulus P
	VIT_04s0023g01040	4	0.991679	1180	LIM domain containing protein	vv60040LIM	GO:0005488 binding F;GO:0005515 protein binding F;GO:0016787 hydrolase activity F;GO:0019538 protein metabolic process P
	VIT_07s0005g04420	4	0.767189	1899	Exostosin (Xyloglucan galactosyltransferase KATAMARI 1)	vv11030Glycan_structures-biosynthesis1	GO:0016020 membrane C;GO:0016740 transferase activity F
	VIT_07s0130g00320	4	0.0293075	786	Esterase/lipase/thioesterase		GO:0004872 receptor activity F;GO:0008152 metabolic process P;GO:0016787 hydrolase activity F
	VIT_09s0002g04100	4	0.976434	443	Vacuolar sorting protein 9	vv50110Protein_coat	GO:0005488 binding F;GO:0009536 plastid C
	VIT_09s0018g00560	4	0.955987	19	Unknown protein		#N/A
	VIT_10s0003g02200	4	0.686537	485	Protein kinase PKN/PRK1		#N/A
	VIT_14s0006g02470	4	0.713298	265	Ribosomal protein L26 (RPL26A) 60S	vv23010Ribosome	GO:0005198 structural molecule activity F;GO:0005840 ribosome C;GO:0006412 translation P
	VIT_15s0021g01420	4	0.211769	374	Nuclear RNA-binding protein		GO:0005634 nucleus C;GO:0005777 peroxisome C;GO:0005886 plasma membrane C
	VIT_16s0013g01050	4	0.995272	648	Ethylene-responsive transcription factor ERF105	vv30008Ethylene_signaling vv60003AP2_EREBP	GO:0003677 DNA binding F;GO:0003700 sequence-specific DNA binding transcription factor activity F;GO:0005634 nucleus C;GO:0006350 transcription P;GO:0006950 response to stress P;GO:0007165 signal transduction P;GO:0009719 response to endogenous stimulus P
miRC106	VIT_00s0220g00030	1	0.221607	278	Small nuclear ribonucleoprotein F	vv23040Spliceosome	GO:0003723 RNA binding F;GO:0005622 intracellular C;GO:0005634 nucleus C;GO:0006139 nucleobase, nucleoside, nucleotide and nucleic acid metabolic process P
	VIT_01s0011g03510	2	0.99953	426	Protein kinase PKN/PRK1		GO:0016301 kinase activity F
	VIT_02s0025g01510	2	0.266144	588	Unknown		#N/A
	VIT_04s0023g03130	2	0.987243	424	Histone H1		GO:0003677 DNA binding F;GO:0005622 intracellular C;GO:0005634 nucleus C;GO:0009987 cellular process P;GO:0016043 cellular component organization P
	VIT_04s0023g03870	2	0.890332	2252	Vacuolar protein sorting 35	vv50110Protein_coat	GO:0005623 cell C;GO:0005768 endosome C;GO:0006810 transport P;GO:0009987 cellular process P;GO:0016020 membrane C
	VIT_05s0020g01170	2	0.999986	383	Translationally-controlled tumor protein		GO:0005737 cytoplasm C
	VIT_05s0049g01760	2	0.999886	466	Proton gradient regulation 5 (PGR5)		GO:0003674 molecular_function F;GO:0006091 generation of precursor metabolites and energy P;GO:0006810 transport P;GO:0006950 response to stress P;GO:0009536 plastid C;GO:0009579 thylakoid C;GO:0009628 response to abiotic stimulus P;GO:0015979 photosynthesis P;GO:0016020 membrane C
	VIT_05s0094g00820	2	0.276878	2087	Unknown protein		GO:0005634 nucleus C;GO:0009536 plastid C
	VIT_05s0102g00160	2	0.999837	1043	Zinc finger (Ran-binding)	vv60080Other_zf	GO:0003676 nucleic acid binding F;GO:0003824 catalytic activity F;GO:0005488 binding F;GO:0005515 protein binding F;GO:0005622 intracellular C
	VIT_10s0003g01430	2	0.966262	1094	MEE62 (maternal effect embryo arrest 62)		#N/A
	VIT_13s0019g00800	2	0.997364	165	Histone H4		GO:0003677 DNA binding F;GO:0005622 intracellular C;GO:0005634 nucleus C;GO:0009987 cellular process P;GO:0016043 cellular component organization P
	VIT_14s0066g01440	2	0.957292	1221	Homeodomain leucine zipper protein HB-1	vv60034HB	GO:0003677 DNA binding F;GO:0003700 sequence-specific DNA binding transcription factor activity F;GO:0005634 nucleus C;GO:0006350 transcription P;GO:0030528 transcription regulator activity F
	VIT_15s0024g00640	2	0.999359	1606	SIGB (SIGMA factor B)	vv23020RNA_polymerase vv60057Sigma70-like	GO:0003674 molecular_function F;GO:0003677 DNA binding F;GO:0003700 sequence-specific DNA binding transcription factor activity F;GO:0006350 transcription P;GO:0009536 plastid C
	VIT_16s0050g01990	2	0.0146273	132	Unknown		#N/A
	VIT_18s0072g01000	2	0.991679	612	Dihydrolipoamide S-acetyltransferase	vv10010Glycolysis vv10252Alanine_and_aspartate_metabolism vv10620Pyruvate_metabolism	GO:0005515 protein binding F;GO:0005737 cytoplasm C;GO:0007165 signal transduction P;GO:0008152 metabolic process P;GO:0009987 cellular process P;GO:0016020 membrane C;GO:0016740 transferase activity F
	VIT_18s0122g00050	2	0.999985	742	DnaJ homolog, subfamily A, member 2	vv50132Primary_active_transporter_cat_A5_to_A8	GO:0005515 protein binding F;GO:0006950 response to stress P;GO:0009987 cellular process P;GO:0019538 protein metabolic process P
	VIT_00s0174g00190	3	0.908161	781	Ribosomal protein L5 60S	vv23010Ribosome	GO:0003723 RNA binding F;GO:0005198 structural molecule activity F;GO:0005840 ribosome C;GO:0006412 translation P
	VIT_02s0154g00040	3	0.947777	354	Thylakoid lumenal protein		GO:0009536 plastid C;GO:0009579 thylakoid C;GO:0016020 membrane C
	VIT_04s0044g01140	3	0.98528	341	RNA-binding protein Y14	vv23013RNA_transport vv23015mRNA_surveillance_pathway vv23040Spliceosome vv50133Primary_active_transporter_cat_A9_to_A18	GO:0000166 nucleotide binding F;GO:0003723 RNA binding F;GO:0005634 nucleus C;GO:0005737 cytoplasm C;GO:0006139 nucleobase, nucleoside, nucleotide and nucleic acid metabolic process P
	VIT_06s0009g02410	3	0.933845	507	Elongation factor 1-beta 1		GO:0005737 cytoplasm C;GO:0006412 translation P;GO:0008135 translation factor activity, nucleic acid binding F
	VIT_08s0040g02190	3	0.228462	769	Unknown		#N/A
	VIT_13s0073g00560	3	0.427007	321	DnaJ homolog, subfamily A, member 2	vv50132Primary_active_transporter_cat_A5_to_A8	GO:0000166 nucleotide binding F;GO:0005488 binding F;GO:0005515 protein binding F;GO:0005737 cytoplasm C;GO:0006950 response to stress P;GO:0009628 response to abiotic stimulus P;GO:0009987 cellular process P;GO:0019538 protein metabolic process P
	VIT_13s0074g00770	3	0.695793	172	Copper chaperone ATX1	vv50131Primary_active_transporter_cat_A2_to_A4	GO:0005488 binding F;GO:0006810 transport P
	VIT_15s0046g01500	3	0.587247	148	Translation initiation factor eIF-1A	vv23013RNA_transport	GO:0006412 translation P;GO:0008135 translation factor activity, nucleic acid binding F
	VIT_15s0046g01500	3	0.900122	458	Translation initiation factor eIF-1A	vv23013RNA_transport	GO:0006412 translation P;GO:0008135 translation factor activity, nucleic acid binding F
	VIT_17s0000g09680	3	0.961216	500	RNA-binding protein RBP31	vv50133Primary_active_transporter_cat_A9_to_A18	GO:0000166 nucleotide binding F;GO:0003723 RNA binding F;GO:0005622 intracellular C;GO:0006139 nucleobase, nucleoside, nucleotide and nucleic acid metabolic process P;GO:0009536 plastid C
	VIT_18s0001g11710	3	0.362424	802	Photosystem II PsbO protein	vv10195Photosynthesis vv50113Thylakoid_targeting_pathway vv50135Primary_active_transporter_cat_D3_to_E2	GO:0005488 binding F;GO:0006091 generation of precursor metabolites and energy P;GO:0009536 plastid C;GO:0009579 thylakoid C;GO:0015979 photosynthesis P;GO:0016020 membrane C
	VIT_19s0014g03170	3	0.995722	2338	WD-40 repeat protein		GO:0003723 RNA binding F;GO:0005515 protein binding F;GO:0005622 intracellular C;GO:0006259 DNA metabolic process P;GO:0007165 signal transduction P;GO:0009058 biosynthetic process P;GO:0016740 transferase activity F;GO:0030234 enzyme regulator activity F
	VIT_00s0211g00010	4	0.999999	1208	Endoribonuclease E-like protein		GO:0003824 catalytic activity F;GO:0008152 metabolic process P;GO:0009536 plastid C;GO:0009579 thylakoid C;GO:0016020 membrane C
	VIT_00s0225g00120	4	1	227	Unknown protein		GO:0005515 protein binding F
	VIT_00s0370g00090	4	1	1091	Vernalization independence 5 (VIP5)	vv30009Flower_development	GO:0003677 DNA binding F;GO:0005634 nucleus C;GO:0006350 transcription P;GO:0006464 protein modification process P;GO:0016043 cellular component organization P
	VIT_00s0868g00010	4	0.999954	636	DNA-binding storekeeper protein	vv60030GeBP	GO:0005730 nucleolus C;GO:0030528 transcription regulator activity F
	VIT_00s1355g00020	4	0.999132	379	Expansin-like B1	vv30003Auxin_signaling	GO:0005576 extracellular region C
	VIT_01s0010g03600	4	1	63	Rubber elongation factor (REF)		GO:0008135 translation factor activity, nucleic acid binding F
	VIT_01s0011g04800	4	0.999999	761	Quinolinate phosphoribosyl transferase	vv10760Nicotinate_and_nicotinamide_metabolism	GO:0006139 nucleobase, nucleoside, nucleotide and nucleic acid metabolic process P;GO:0009058 biosynthetic process P;GO:0016740 transferase activity F
	VIT_02s0025g01720	4	0.448388	172	GDA2		#N/A
	VIT_02s0109g00380	4	1	606	Stress response suppressor 1	vv23040Spliceosome vv50133Primary_active_transporter_cat_A9_to_A18	GO:0000166 nucleotide binding F;GO:0003723 RNA binding F;GO:0005488 binding F;GO:0005515 protein binding F;GO:0005634 nucleus C;GO:0006139 nucleobase, nucleoside, nucleotide and nucleic acid metabolic process P;GO:0009056 catabolic process P;GO:0016787 hydrolase activity F
	VIT_04s0023g00740	4	1	173	Thioredoxin F-type 2 (Trx-F2)		GO:0003674 molecular_function F;GO:0003824 catalytic activity F;GO:0006091 generation of precursor metabolites and energy P;GO:0006810 transport P;GO:0008152 metabolic process P;GO:0009536 plastid C;GO:0019725 cellular homeostasis P
	VIT_04s0069g00800	4	1	620	Splicing factor		GO:0000166 nucleotide binding F;GO:0003676 nucleic acid binding F;GO:0005488 binding F
	VIT_04s0079g00410	4	0.999882	2060	CIR1/RVE2 (circadian 1)	vv34710Circadian_rhythm vv60045MYBrelated	GO:0003677 DNA binding F;GO:0005634 nucleus C;GO:0006350 transcription P
	VIT_05s0029g00020	4	0.999997	154	Ribosomal protein L13A (RPL13aD) 60S	vv23010Ribosome	GO:0005198 structural molecule activity F;GO:0005840 ribosome C;GO:0006412 translation P
	VIT_06s0004g06140	4	1	779	Ribosomal protein L4	vv23010Ribosome	GO:0003723 RNA binding F;GO:0005198 structural molecule activity F;GO:0005840 ribosome C;GO:0006412 translation P;GO:0009536 plastid C
	VIT_06s0004g08110	4	1	452	No hit		#N/A
	VIT_07s0005g01790	4	0.951879	644	Acyl-CoA synthetase long-chain member 2	vv10071Fatty_acid_metabolism vv44146Peroxisome vv50104Group_translocators	GO:0000166 nucleotide binding F;GO:0003824 catalytic activity F;GO:0006629 lipid metabolic process P;GO:0009987 cellular process P
	VIT_08s0040g03200	4	0.982497	578	Ribosomal protein L4/L1 (RPL4A) 60S	vv23010Ribosome	GO:0005198 structural molecule activity F;GO:0005840 ribosome C;GO:0006412 translation P
	VIT_08s0056g00300	4	1	486	Unknown		#N/A
	VIT_09s0002g03380	4	1	2952	Poly(A) polymerase	vv23015mRNA_surveillance_pathway	GO:0003723 RNA binding F;GO:0005215 transporter activity F;GO:0005515 protein binding F;GO:0005634 nucleus C;GO:0006139 nucleobase, nucleoside, nucleotide and nucleic acid metabolic process P;GO:0006350 transcription P;GO:0006810 transport P;GO:0009987 cellular process P;GO:0016020 membrane C;GO:0016740 transferase activity F
	VIT_09s0002g06920	4	1	398	Unknown protein		GO:0005515 protein binding F;GO:0008135 translation factor activity, nucleic acid binding F;GO:0009536 plastid C
	VIT_09s0070g00050	4	0.996882	403	Ribosomal protein S12 (RPS12C) 40S	vv23010Ribosome	GO:0005198 structural molecule activity F;GO:0005840 ribosome C;GO:0006412 translation P
	VIT_11s0206g00110	4	1	1529	Serine carboxypeptidase S28		GO:0016787 hydrolase activity F;GO:0019538 protein metabolic process P
	VIT_12s0028g01810	4	0.999963	1250	Shaggy protein kinase delta		GO:0000166 nucleotide binding F;GO:0004871 signal transducer activity F;GO:0005829 cytosol C;GO:0006464 protein modification process P;GO:0016301 kinase activity F
	VIT_14s0030g00430	4	1	1713	Unknown protein		GO:0003824 catalytic activity F;GO:0005783 endoplasmic reticulum C
	VIT_14s0219g00290	4	0.999999	1065	Esterase/lipase/thioesterase		GO:0016787 hydrolase activity F
	VIT_16s0039g01030	4	0.999998	2202	Cell division cycle 20, cofactor of APC complex	vv24120Ubiquitin_mediated_proteolysis vv44110Cell_cycle	GO:0005515 protein binding F;GO:0005975 carbohydrate metabolic process P;GO:0016787 hydrolase activity F;GO:0030246 carbohydrate binding F
	VIT_17s0000g01390	4	0.998427	1789	Serine/threonine-protein kinase RIO1	vv23008Ribosome_biogenesis_in_Eukaryotes	GO:0000166 nucleotide binding F;GO:0006464 protein modification process P;GO:0016301 kinase activity F
	VIT_17s0000g08170	4	0.495479	1603	Chaperonin		GO:0000166 nucleotide binding F;GO:0005515 protein binding F;GO:0005737 cytoplasm C;GO:0009987 cellular process P;GO:0019538 protein metabolic process P
	VIT_18s0001g00040	4	0.999999	592	Unknown protein		#N/A
miRC116	VIT_17s0000g03400	0	0.239848	812	Unknown protein		GO:0016020 membrane C;GO:0016740 transferase activity F
	VIT_05s0049g00160	2	0.999951	529	IBR10 (indole-3-butyric acid response 10); catalytic/ dodecenoyl-CoA delta-isomerase [Arabidopsis thaliana]		GO:0003824 catalytic activity F;GO:0008152 metabolic process P
	VIT_06s0004g01200	2	0.568253	5040	Beta-1,3-glucan synthase	vv10500Starch_and_sucrose_metabolism	GO:0005886 plasma membrane C;GO:0005975 carbohydrate metabolic process P;GO:0008150 biological_process P;GO:0009058 biosynthetic process P;GO:0009987 cellular process P;GO:0016020 membrane C;GO:0016043 cellular component organization P;GO:0016740 transferase activity F
	VIT_08s0056g00200	2	0.461455	1464	2,3-bisphosphoglycerate-independent phosphoglycerate mutase	vv10010Glycolysis	GO:0003824 catalytic activity F;GO:0005488 binding F;GO:0005737 cytoplasm C;GO:0005975 carbohydrate metabolic process P;GO:0006091 generation of precursor metabolites and energy P;GO:0009056 catabolic process P
	VIT_10s0003g00470	2	0.999933	963	Isoflavone methyltransferase/ Orcinol O-methyltransferase 1 oomt1	vv10943Isoflavonoid_biosynthesis	#N/A
	VIT_12s0057g00220	2	0.999925	354	Unknown protein		#N/A
	VIT_13s0067g01840	2	0.997622	794	ferritin	vv10860Porphyrin_and_chlorophyll_metabolism	GO:0003824 catalytic activity F;GO:0005488 binding F;GO:0006810 transport P;GO:0008152 metabolic process P;GO:0009536 plastid C;GO:0019725 cellular homeostasis P
	VIT_13s0156g00340	2	0.998642	1699	DNA-binding bromodomain-containing protein	vv60045MYBrelated	GO:0003677 DNA binding F;GO:0005515 protein binding F;GO:0005634 nucleus C;GO:0006350 transcription P
	VIT_16s0098g00660	2	0.968658	364	Unknown protein		#N/A
	VIT_04s0044g01410	3	0.946568	250	Photosystem I reaction center subunit N (PSAN)	vv10195Photosynthesis vv50105Transport_electron_carriers	GO:0005515 protein binding F;GO:0009536 plastid C;GO:0009579 thylakoid C;GO:0015979 photosynthesis P;GO:0016020 membrane C
	VIT_06s0004g01140	3	0.88366	1761	GRIK1 (geminivirus rep interacting kinase 1)		GO:0000166 nucleotide binding F;GO:0005515 protein binding F;GO:0006464 protein modification process P;GO:0007165 signal transduction P;GO:0016301 kinase activity F
	VIT_07s0031g02220	3	0.94009	216	Unknown protein		GO:0003824 catalytic activity F;GO:0005739 mitochondrion C;GO:0008152 metabolic process P;GO:0009536 plastid C;GO:0009579 thylakoid C;GO:0016020 membrane C
	VIT_14s0066g00450	3	0.469092	882	Sucrase	vv10500Starch_and_sucrose_metabolism	#N/A
	VIT_00s0625g00040	4	1	171	Polyadenylate-binding protein 2	vv23015mRNA_surveillance_pathway	GO:0000166 nucleotide binding F;GO:0003676 nucleic acid binding F
	VIT_00s0734g00020	4	0.999924	1577	GTP-binding protein HflX		GO:0000166 nucleotide binding F;GO:0005622 intracellular C
	VIT_00s1322g00010	4	0.985787	876	Tubulin alpha-3 chain	vv44145Phagosome vv44810Regulation_of_actin_cytoskeleton	GO:0000166 nucleotide binding F;GO:0005198 structural molecule activity F;GO:0005737 cytoplasm C;GO:0005856 cytoskeleton C;GO:0009987 cellular process P;GO:0016043 cellular component organization P;GO:0016787 hydrolase activity F
	VIT_02s0025g01720	4	1	285	GDA2		#N/A
	VIT_03s0038g02310	4	0.998473	592	Myb domain protein 4	vv60044MYB	GO:0003677 DNA binding F;GO:0005634 nucleus C;GO:0006350 transcription P;GO:0008150 biological_process P
	VIT_03s0180g00130	4	1	1335	D-3-phosphoglycerate dehydrogenase, chloroplast precursor	vv10260Glycine_serine_and_threonine_metabolism	GO:0000166 nucleotide binding F;GO:0003824 catalytic activity F;GO:0005488 binding F;GO:0008152 metabolic process P;GO:0009058 biosynthetic process P;GO:0009987 cellular process P
	VIT_04s0008g03170	4	1	3633	Ubiquitin-specific protease 26 (UBP26)		GO:0005634 nucleus C;GO:0009056 catabolic process P;GO:0009987 cellular process P;GO:0016787 hydrolase activity F;GO:0019538 protein metabolic process P
	VIT_05s0020g04690	4	1	457	IAA7	vv30003Auxin_signaling vv60008AUXIAA	GO:0005515 protein binding F;GO:0005634 nucleus C;GO:0006350 transcription P;GO:0007165 signal transduction P;GO:0009719 response to endogenous stimulus P
	VIT_05s0077g02290	4	0.959745	407	Ribosomal protein L22-2 (RPL22B) 60S	vv23010Ribosome	GO:0005198 structural molecule activity F;GO:0005840 ribosome C;GO:0006412 translation P
	VIT_07s0031g00050	4	0.996273	153	Cysteine proteinase		GO:0003824 catalytic activity F;GO:0008152 metabolic process P;GO:0016787 hydrolase activity F;GO:0019538 protein metabolic process P
	VIT_08s0007g02200	4	1	451	High mobility group protein B1	vv23410Base_excision_repair vv60035HMG	GO:0003677 DNA binding F;GO:0005634 nucleus C
	VIT_10s0003g00520	4	0.999937	1080	Unknown protein		#N/A
	VIT_10s0003g04030	4	0.999996	2385	Zinc-binding protein		#N/A
	VIT_13s0019g02310	4	0.99382	105	Translation initiation factor eIF-3 subunit 4	vv23013RNA_transport	GO:0000166 nucleotide binding F;GO:0005488 binding F;GO:0005737 cytoplasm C;GO:0006412 translation P;GO:0008135 translation factor activity, nucleic acid binding F
	VIT_13s0019g03260	4	0.999989	85	Ribosomal protein L35a (RPL35aC) 60S	vv23010Ribosome	GO:0005198 structural molecule activity F;GO:0005840 ribosome C;GO:0006412 translation P
	VIT_13s0067g02340	4	0.999965	1547	Proton-dependent oligopeptide transport (POT) family protein	vv50122Porters_cat_7_to_17	GO:0005215 transporter activity F;GO:0006810 transport P;GO:0016020 membrane C
	VIT_13s0139g00160	4	1	1956	Golgin candidate 6	vv50109Incompletely_characterized_transport_systems	GO:0005215 transporter activity F;GO:0005488 binding F;GO:0005794 Golgi apparatus C;GO:0006810 transport P;GO:0009987 cellular process P;GO:0016020 membrane C;GO:0016043 cellular component organization P
	VIT_14s0030g01600	4	0.9692	159	DNA-binding storekeeper protein	vv60030GeBP	#N/A
	VIT_14s0108g01380	4	1	675	TRNA/rRNA methyltransferase (SpoU)		GO:0003723 RNA binding F;GO:0006139 nucleobase, nucleoside, nucleotide and nucleic acid metabolic process P;GO:0016740 transferase activity F
	VIT_14s0219g00220	4	1	556	CCT motif constans-like	vv60070Orphans_CCT	GO:0005515 protein binding F
	VIT_16s0050g02350	4	1	1299	Regulator of nonsense transcripts 1	vv23013RNA_transport vv23015mRNA_surveillance_pathway	GO:0000166 nucleotide binding F;GO:0003677 DNA binding F;GO:0016787 hydrolase activity F;GO:0019538 protein metabolic process P
	VIT_18s0001g12360	4	0.999999	675	Deoxyuridine 5'-triphosphate nucleotidohydrolase	vv10240Pyrimidine_metabolism	GO:0006139 nucleobase, nucleoside, nucleotide and nucleic acid metabolic process P;GO:0016787 hydrolase activity F
	VIT_19s0014g00560	4	1	1143	Exostosin	vv11030Glycan_structures-biosynthesis1	GO:0016020 membrane C;GO:0016740 transferase activity F
	VIT_19s0014g02190	4	0.431733	1073	Tyrosine aminotransferase	vv10271Methionine_metabolism vv10350Tyrosine_metabolism vv10360Phenylalanine_metabolism vv10400Phenylalanine_tyrosine_and_tryptophan_biosynthesis vv10950Alkaloid_biosynthesis_I	GO:0003824 catalytic activity F;GO:0005488 binding F;GO:0009058 biosynthetic process P;GO:0016740 transferase activity F
miRC117	VIT_03s0038g02040	2	0.722511	1438	Amidase	vv10220Urea_cycle_and_metabolism_of_amino_groups vv10360Phenylalanine_metabolism vv11002Auxin_biosynthesis vv50133Primary_active_transporter_cat_A9_to_A18	GO:0003824 catalytic activity F;GO:0016740 transferase activity F;GO:0016787 hydrolase activity F
	VIT_02s0025g03390	3	0.301304	590	Aquaporin TMP-C	vv50101Channels_and_pores	GO:0005215 transporter activity F;GO:0005886 plasma membrane C;GO:0006810 transport P;GO:0009987 cellular process P;GO:0016020 membrane C
	VIT_14s0060g01790	4	0.695724	333	Unknown protein		GO:0005773 vacuole C;GO:0005886 plasma membrane C;GO:0016020 membrane C
miRC123	VIT_03s0038g04010	2	0.394077	600	Pantothenate kinase	vv10770Pantothenate_and_CoA_biosynthesis	GO:0000166 nucleotide binding F;GO:0006139 nucleobase, nucleoside, nucleotide and nucleic acid metabolic process P;GO:0009058 biosynthetic process P;GO:0016301 kinase activity F
	VIT_01s0137g00210	3	0.431361	457	Photosystem II core complex proteins psbY, chloroplast precursor	vv10195Photosynthesis vv50135Primary_active_transporter_cat_D3_to_E2	GO:0005488 binding F;GO:0009579 thylakoid C;GO:0015979 photosynthesis P;GO:0016020 membrane C
	VIT_15s0048g00370	3	0.134927	1825	Transketolase, chloroplast precursor	vv10030Pentose_phosphate vv10710Carbon_fixation	GO:0005488 binding F;GO:0008152 metabolic process P;GO:0009536 plastid C;GO:0016740 transferase activity F
miRC128	VIT_06s0061g00750	3	0.488961	414	Superoxide dismutase [Cu-Zn], chloroplast precursor	vv44146Peroxisome	GO:0003824 catalytic activity F;GO:0005488 binding F;GO:0008152 metabolic process P;GO:0009536 plastid C;GO:0009987 cellular process P
	VIT_08s0007g05320	4	0.954659	739	Essential for mitotic growth 1	vv23008Ribosome_biogenesis_in_Eukaryotes	#N/A
	VIT_10s0003g04970	4	0.955987	1328	ATPase, BadF/BadG/BcrA/BcrD-type		#N/A
miRC129	VIT_00s0361g00080	2	0.966755	1846	Translation initiation factor eIF-4B	vv23013RNA_transport vv34150mTOR_signaling_pathway	GO:0003824 catalytic activity F;GO:0006629 lipid metabolic process P;GO:0008135 translation factor activity, nucleic acid binding F;GO:0009058 biosynthetic process P;GO:0009987 cellular process P;GO:0016787 hydrolase activity F
	VIT_05s0020g00380	2	0.79334	1219	Dihydrolipoyl dehydrogenase	vv10010Glycolysis vv10020Citrate_cycle vv10252Alanine_and_aspartate_metabolism vv10260Glycine_serine_and_threonine_metabolism vv10620Pyruvate_metabolism	GO:0000166 nucleotide binding F;GO:0003824 catalytic activity F;GO:0005737 cytoplasm C;GO:0008152 metabolic process P;GO:0009987 cellular process P;GO:0019725 cellular homeostasis P
	VIT_05s0020g03180	2	0.995649	665	Photosystem I reaction center subunit II, chloroplast precursor	vv10195Photosynthesis vv50105Transport_electron_carriers	GO:0009536 plastid C;GO:0009579 thylakoid C;GO:0015979 photosynthesis P;GO:0016020 membrane C
	VIT_09s0002g03450	2	0.963682	776	Taurine dioxygenase	vv10272Cysteine_metabolism	GO:0003824 catalytic activity F;GO:0008152 metabolic process P
	VIT_11s0016g03290	2	0.978946	1484	SNW domain-containing protein 1 SNW1	vv23040Spliceosome	GO:0005515 protein binding F;GO:0005634 nucleus C;GO:0006139 nucleobase, nucleoside, nucleotide and nucleic acid metabolic process P
	VIT_13s0019g01980	2	0.632857	932	Aspartic proteinase nepenthesin-2 precursor		GO:0005488 binding F;GO:0005515 protein binding F;GO:0016787 hydrolase activity F;GO:0019538 protein metabolic process P
	VIT_14s0060g02260	2	0.940939	288	Proteasome 26S AAA-ATPase subunit (RPT5a)	vv23050Proteasome	GO:0000166 nucleotide binding F;GO:0005622 intracellular C;GO:0005634 nucleus C;GO:0005737 cytoplasm C;GO:0009056 catabolic process P;GO:0016787 hydrolase activity F;GO:0019538 protein metabolic process P
	VIT_03s0063g02450	3	0.488961	2334	Coatomer subunit gamma	vv50110Protein_coat	GO:0005198 structural molecule activity F;GO:0005515 protein binding F;GO:0005794 Golgi apparatus C;GO:0006810 transport P;GO:0009987 cellular process P;GO:0016020 membrane C
	VIT_06s0004g06860	3	0.508086	5117	Clathrin heavy chain	vv50110Protein_coat	GO:0005198 structural molecule activity F;GO:0005515 protein binding F;GO:0005737 cytoplasm C;GO:0005794 Golgi apparatus C;GO:0005886 plasma membrane C;GO:0006810 transport P;GO:0009987 cellular process P;GO:0016020 membrane C
	VIT_08s0007g01630	3	0.758021	334	Tubulin beta-2 chain	vv44145Phagosome vv44810Regulation_of_actin_cytoskeleton	GO:0000166 nucleotide binding F;GO:0005198 structural molecule activity F;GO:0005737 cytoplasm C;GO:0005856 cytoskeleton C;GO:0009987 cellular process P;GO:0016043 cellular component organization P;GO:0016787 hydrolase activity F
	VIT_13s0019g01900	3	0.526495	589	FK506-binding protein 4/5	vv50108Accessory_factors_involved_in_transport	GO:0003824 catalytic activity F;GO:0009987 cellular process P;GO:0019538 protein metabolic process P
	VIT_14s0066g01320	3	0.932313	162	formate dehydrogenase (FDH)	vv10630Glyoxylate_and_dicarboxylate_metabolism vv10680Methane_metabolism	GO:0000166 nucleotide binding F;GO:0003824 catalytic activity F;GO:0005488 binding F;GO:0005739 mitochondrion C;GO:0008152 metabolic process P;GO:0009058 biosynthetic process P;GO:0009987 cellular process P
	VIT_16s0100g00530	3	0.327452	249	DNA-directed RNA Polymerase II subunit F	vv23020RNA_polymerase	GO:0003677 DNA binding F;GO:0005622 intracellular C;GO:0006350 transcription P;GO:0016740 transferase activity F
	VIT_17s0000g09370	3	0.322302	1187	Elongation factor EF-Tu RABE1B	vv34626Plant-pathogen_interaction	GO:0000166 nucleotide binding F;GO:0006412 translation P;GO:0008135 translation factor activity, nucleic acid binding F;GO:0009536 plastid C;GO:0016787 hydrolase activity F
	VIT_00s0391g00070	4	0.793305	1644	3-deoxy-D-arabino-heptulosonate 7-phosphate synthase	vv10400Phenylalanine_tyrosine_and_tryptophan_biosynthesis	GO:0009058 biosynthetic process P;GO:0009536 plastid C;GO:0009987 cellular process P;GO:0016740 transferase activity F
	VIT_00s2269g00010	4	0.993634	1149	Armadillo/beta-catenin repeat		GO:0003824 catalytic activity F;GO:0005515 protein binding F;GO:0005622 intracellular C;GO:0006464 protein modification process P
	VIT_02s0012g01790	4	0.989753	4202	Pattern formation protein (EMB30) (GNOM)	vv50004Auxin_transport	GO:0005488 binding F;GO:0005622 intracellular C;GO:0007165 signal transduction P;GO:0030234 enzyme regulator activity F
	VIT_04s0008g05800	4	0.565202	2997	HEAT repeat-containing protein		GO:0005488 binding F
	VIT_04s0023g02720	4	0.82187	185	RTE1 (reversion-to-ethylene sensitivity1)	vv30008Ethylene_signaling	GO:0005783 endoplasmic reticulum C;GO:0005794 Golgi apparatus C;GO:0007154 cell communication P;GO:0007165 signal transduction P;GO:0009719 response to endogenous stimulus P
	VIT_05s0020g02420	4	0.999994	1523	BSD domain-containing protein	vv60075Other_BSD	GO:0009536 plastid C
	VIT_06s0080g01090	4	0.737774	736	CCR4-NOT transcription complex subunit 7/8	vv23018RNA_degradation	GO:0003723 RNA binding F;GO:0004518 nuclease activity F;GO:0005488 binding F;GO:0005634 nucleus C;GO:0005737 cytoplasm C;GO:0006350 transcription P
	VIT_08s0058g00620	4	0.999252	1026	Kelch repeat-containing protein		GO:0005515 protein binding F
	VIT_08s0058g01330	4	0.999968	1085	Unknown		#N/A
	VIT_10s0071g00270	4	0.99239	491	Abscisic acid-insensitive protein 3 (ABI3)	vv30001ABA_signaling vv30003Auxin_signaling vv60001ABI3VP1	#N/A
	VIT_12s0134g00400	4	0.984916	53	Zinc finger (B-box type)	vv60073Orphans_zf-b_box	GO:0005488 binding F;GO:0005622 intracellular C
	VIT_13s0156g00140	4	0.552075	1106	Zinc finger (C3HC4-type ring finger)	vv60078Other_zf-C3HC4	GO:0005488 binding F;GO:0005515 protein binding F
	VIT_14s0066g00220	4	0.979077	1199	Elongation factor EF-Tu RABE1B	vv34626Plant-pathogen_interaction	GO:0000166 nucleotide binding F;GO:0006412 translation P;GO:0008135 translation factor activity, nucleic acid binding F;GO:0009536 plastid C;GO:0016787 hydrolase activity F
	VIT_17s0000g02840	4	0.999792	725	Pre-mRNA-splicing factor SPF27	vv23040Spliceosome	GO:0005515 protein binding F;GO:0005634 nucleus C;GO:0005730 nucleolus C;GO:0006139 nucleobase, nucleoside, nucleotide and nucleic acid metabolic process P;GO:0006950 response to stress P;GO:0007165 signal transduction P;GO:0009607 response to biotic stimulus P
	VIT_19s0090g01070	4	0.999051	1228	Glucan endo-1,3-beta-glucosidase 7 precursor	vv10500Starch_and_sucrose_metabolism	GO:0005488 binding F;GO:0005975 carbohydrate metabolic process P;GO:0006950 response to stress P;GO:0016787 hydrolase activity F
miRs409712_2	VIT_14s0108g01070	4	0.23487	731	NAC domain containing protein 100	vv60046NAC	GO:0003677 DNA binding F;GO:0006350 transcription P
