# Supplementary material for: Novel functional microRNAs from virus-free and infected Vitis vinifera plants under water stress
Source: Sci Rep. 2016 Feb 2;6:20167. doi: 10.1038/srep20167 (PMC4735847; doi:10.1038/srep20167)
Supplement: Supplementary Table S2 [file srep20167-s3.xls]

## Sheet: qRT-PCR miRNAs
Supplementary Table S2. Oligonucleotides used in this study in qRT-PCR experiments for miRNAs quantification.
miRNA	Primer	Primer sequences 5'-3'
	Poly(T) adapter	GCGAGCACAGAATTAATACGACTCACTATAGGTTTTTTTTTTTTVN
	Universal Reverse primer	GCGAGCACAGAATTAATACGAC
5.8S		CCTGCCTGGGCGTCAC
U6		GCACAAATCGAGAAATGGT
miR156		GTTGACAGAAGATAGAGAGCACA
miR164		GCAGGGCACGTGCAA
miR166		CGGACCAGGCTTCATTC
miR167		GAAGCTGCCAGCATGATCTCA
miR168		CTTGGTGCAGGTCGGGAA
miR172		AGAATCTTGATGATGCTGCATAA
miR319		GACTGAAGGGAGCTCCCTAA
miR390		CAGGAGGGATAGCGCCAA
miR394		GCATTCTGTCCACCTCCAA
miR396		GTTCCACAGCTTTCTTGAACTAA
miR397		TCATTGAGTGCAGCGTTGATGA
miR482		TCCTACTCCTCCCATTCCAA
miR535		CAACGAGAGAGAGCACGCA
miR2111		TAATCTGCATCCTGAGGTCTAAA
miR2950		CCATCTCTTGCACACTGGAA
miR3624		TCAGGGCAGCAGCATACTACT
miR3627		TCGCAGGAGAGACGGCACTA
miR3629		GGCTGCTGAGAAAATGTAGGAA
miR3631		GGCATGTTGACATCATCCAATATAA
miR3633		GGAATGGATGGTTAGGAGAGAA
miR3634		ACTCGCACTCATGCCGTAA
miR3637		TTTCGACAAGACACAATGCATAAA
miR3639		ATTGACTTCTGAAAGGCTAAAAG
Novel miRNA
miRC102		CTTTGGCAGTGATTCTAGGAAA
miRC103		TGTTTCTGGGCTTTATAACACAA
miRC104		CTGAACTCTCTCCCTCATGG
miRC106		CTTTTGTTTCTTCGTGTCGGTA
miRC108		TACTTTGGATGATAATGGGCCTAA
miRC116		CTTCTCACCGTTTCTCAGCAA
miRC117		TAGAACCAAGGGCACCCTAA
miRC122		GGTTATGGGACTACATGTGTTACA
miRC123		TACCAAGGTCGAGGATTGACTAA
miRC128		AGAAGTCAATCCAAACAAGGTCAA
miRC129		ACCGTCTTTCTCTGTATAAGCAA
miRs409712_2		TGGTTTTAAAGTCGTGAGGGAA

## Sheet: 5' RACE
Supplementary Table S2. Oligonucleotides used in this study in 5'-RACE.
miRNA	Target (Gene ID)	Gene Description	Primer	Primer sequences 5'-3'
			RNA adapter 5'RACE	GUUCAGAGUUCUACAGUCCGACGAUC
			Universal forward primer	GTTCAGAGTTCTACAGTCCGA
miRC102	VIT_19s0014g03290	NAC domain containing protein 19 (VvNAC17)	Reverse	TCATTACTGGGTCGACTCTC
			Reverse nested	GTACATTTCGTTGCTGTTGT
miRC104	VIT_00s0125g00280	Photosystem I reaction center subunit III	Reverse	AGGAAGAGAGGAGTGGAGGC
			Reverse nested	CAAGGCAGACTTAGTGTTCAACA
miRC129	VIT_05s0020g03180	Photosystem I reaction center subunit II (VvPSI)	Reverse	TGGAGTAGCATTTAAGAAAGGAG
			Reverse nested	AGAAACAGCACAAAATACTCACA
miRs409712_2	VIT_14s0108g01070	NAC domain containing protein 100 (VvNAC11)	Reverse	GATGAGAAAGGAGTCTGGGA
			Reverse nested	AGAAGAGGCAGCTAAGAGAG
miR396	VIT_16s0039g01450	Growth-regulating factor 5 (VvGRF5)	Reverse	TTCACTTGATTTTGATGGGG
			Reverse nested	AAGTCCATGAAGATACCTGT

## Sheet: qRT-PCR Target
Supplementary Table S2. Oligonucleotides used in this study in qRT-PCR experiments for target quantification.
miRNA	Target (Gene ID)	Gene Description	Primer	Primer sequences 5'-3'
miR156	VIT_01s0010g03910	Squamosa promoter-binding (VvSBP)	Forward	GCATCTGGAAATGGTAGCGG
			Reverse	CGGCGATGACAGAAGAGAGA
miR396	VIT_16s0039g01450	Growth-regulating factor 5 (VvGRF5)	Forward	CGGACTCCAAGTACTGTGAGC
			Reverse	TGCCTCCAGTGACAGTTAGTG
miR164	VIT_17s0000g06400	NAC domain containing protein 100 (VvNAC05)	Forward	GCTTACAACCCCAGGACCAG
			Reverse	ATCGATGGGGTTGGAGAAGC
miRC102	VIT_19s0014g03290	NAC domain containing protein 19 (VvNAC17)	Forward	GTCATCGTCGTCCCACCTC
			Reverse	AAGAACCTGTCATCGATCTCC
miRC129	VIT_05s0020g03180	Photosystem I reaction center subunit II (VvPSI)	Forward	ACTGGGAAGCAAGCGTATGAT
			Reverse	TCTCACACACAACACCATCTCTC
miRs409712_2	VIT_14s0108g01070	NAC domain containing protein 100 (VvNAC11)	Forward	CAGGGCTGGTGAGAATGGA
			Reverse	TGGAGGCAGCTGTGAAGAAGA
	AF057136	GRSPaV, RNA-dependent RNA polymerases (RdRp)	Forward	GTGATCCATGTCAAAGCACATATG			Gambino et al., 2012
			Reverse	CTCAGCGCCCAAAATTGC
	XM_002282480	Actin (ACT)	Forward	GCCCCTCGTCTGTGACAATG			Gambino et al., 2012
			Reverse	CCTTGGCCGACCCACAATA
	XM_002273532	Ubiquitin (UBI)	Forward	TCTGAGGCTTCGTGGTGGTA			Gambino et al., 2012
			Reverse	AGGCGTGCATAACATTTGCG
